# Supplementary material for: Molecular characterization of Brucella spp. from seropositive herds of cattle farmed at the wildlife–livestock–human interface in Rwanda
Source: Front Vet Sci. 2022 Oct 11;9:1017851. doi: 10.3389/fvets.2022.1017851 (PMC9592924; doi:10.3389/fvets.2022.1017851)
Supplement: Supplementary file 1 [file Table_1.XLSX]

## Sheet: Sheet1
S/N	Sample ID	District	Sample	Serology	Culture	ITS PCR	AMOS PCR	Bruce Ladder PCR
1	RW088	Nyagatare	Blood	Positive	Growth	Negative
2	RWB022	Gatsibo	Blood	Positive	no growth	na
3	RWB025	Gatsibo	Blood	Positive	no growth	na
4	RWB036	Gatsibo	Blood	Positive	Growth	Negative
5	RWB037	Gatsibo	Blood	Positive	Growth	Positive	B.a	B.a
6	RWB038	Gatsibo	Blood	Positive	Growth	Negative
7	RWB039	Gatsibo	Blood	Positive	Growth	Negative
8	RWB040	Gatsibo	Blood	Positive	Growth	Negative
9	RWB044	Gatsibo	Blood	Positive	Growth	Negative
10	RWB045	Gatsibo	Blood	Positive	Growth	Negative
11	RWB047	Gatsibo	Blood	Positive	no growth	na
12	RWB048	Gatsibo	Blood	Positive	no growth	na
13	RWB051	Gatsibo	Blood	Positive	no growth	na
14	RWB052	Gatsibo	Blood	Positive	no growth	na
15	RWB053	Gatsibo	Blood	Positive	Growth	Negative
16	RWB054	Gatsibo	Blood	Positive	no growth	na
17	RWB055	Gatsibo	Blood	Positive	Growth	Negative
18	RWB056	Gatsibo	Blood	Positive	Growth	Negative
19	RWB057	Gatsibo	Blood	Positive	no growth	na
20	RWB059	Gatsibo	Blood	Positive	no growth	na
21	RWB060	Gatsibo	Blood	Positive	no growth	na
22	RWB061	Gatsibo	Blood	Positive	no growth	na
23	RWB063	Gatsibo	Blood	Positive	Growth	Negative
24	RWB064	Gatsibo	Blood	Positive	Growth	Negative
25	RWB066	Gatsibo	Blood	Positive	no growth	na
26	RWB067	Gatsibo	Blood	Positive	Growth	Negative
27	RWB068	Gatsibo	Blood	Positive	Growth	Negative
28	RWB070	Gatsibo	Blood	Positive	Growth	Negative
29	RWB071	Gatsibo	Blood	Positive	Growth	Negative
30	RWB073	Gatsibo	Blood	Positive	no growth	na
31	RWB074	Gatsibo	Blood	Positive	Growth	Negative
32	RWB075	Gatsibo	Blood	Positive	Growth	Negative
33	RWB076	Gatsibo	Blood	Positive	no growth	na
34	RWB077	Gatsibo	Blood	Positive	Growth	Negative
35	ND019	Kayonza	Blood	Positive	no growth	na
36	ND025	Kayonza	Blood	Positive	no growth	na
37	ND041	Kayonza	Blood	Positive	no growth	na
38	ND043	Kayonza	Blood	Positive	no growth	na
39	ND047	Kayonza	Blood	Positive	no growth	na
40	ND67	Kayonza	Blood	Positive	Growth	Negative
41	ND70	Kayonza	Blood	Positive	Growth	Negative
42	RWK72	Kayonza	Blood	Positive	Growth	Negative
43	RWK73	Kayonza	Blood	Positive	Growth	Positive	B.a&B.m	B.m
44	RWK74	Kayonza	Blood	Positive	no growth	na
45	RWK77	Kayonza	Blood	Positive	Growth	Negative
46	RWK 78	Kayonza	Blood	Positive	Growth	Negative
47	RWK 79	Kayonza	Blood	Positive	Growth	Positive	B.a	B.a
48	RWK81	Kayonza	Blood	Positive	Growth	Negative
49	RWK82	Kayonza	Blood	Positive	no growth	na
50	RWK83	Kayonza	Blood	Positive	Growth	Positive	B.a	B.a
51	RWK84	Kayonza	Blood	Positive	Growth	Negative
52	MW87	Kayonza	Blood	Positive	Growth	Negative
53	MW88	Kayonza	Blood	Positive	Growth	Negative
54	MW89	Kayonza	Blood	Positive	Growth	Negative
55	MW91	Kayonza	Blood	Positive	Growth	Negative
56	MW92	Kayonza	Blood	Positive	Growth	Negative
57	MW93	Kayonza	Blood	Positive	Growth	Negative
58	MW94	Kayonza	Blood	Positive	Growth	Negative
59	MW95	Kayonza	Blood	Positive	Growth	Negative
60	MW96	Kayonza	Blood	Positive	no growth	na
61	MW97	Kayonza	Blood	Positive	Growth	Negative
62	MW103	Kayonza	Blood	Positive	no growth	na
63	MW104	Kayonza	Blood	Positive	Growth	Positive	B.a&B.m	B.m
64	MW108	Kayonza	Blood	Positive	Growth	Positive	B.a	B.a
65	MW109	Kayonza	Blood	Positive	Growth	Negative
66	MW111	Kayonza	Blood	Positive	no growth	na
67	MW112	Kayonza	Blood	Positive	Growth	Positive	B.a	B.a
68	MW113	Kayonza	Blood	Positive	Growth	Negative
69	MW114	Kayonza	Blood	Positive	Growth	Negative
70	MW119	Kayonza	Blood	Positive	Growth	Negative
71	MW132	Kayonza	Blood	Positive	Growth	Negative
72	MW140	Kayonza	Blood	Positive	Growth	Negative
73	MW142	Kayonza	Blood	Positive	Growth	Negative
74	MW143	Kayonza	Blood	Positive	Growth	Positive	B.a&B.m	B.a
75	MW149	Kayonza	Blood	Positive	no growth	na
76	MW155	Kayonza	Blood	Positive	no growth	na
77	MW158	Kayonza	Blood	Positive	no growth	na
78	MW162	Kayonza	Blood	Positive	Growth	Negative
79	GAH241	Kayonza	Blood	Positive	no growth	na
80	GAH245	Kayonza	Blood	Positive	no growth	na
81	GAH247	Kayonza	Blood	Positive	Growth	Negative
82	GAH248	Kayonza	Blood	Positive	no growth	na
83	GAH250	Kayonza	Blood	Positive	Growth	Negative
84	GAH254	Kayonza	Blood	Positive	no growth	na
85	MUR266	Kayonza	Blood	Positive	no growth	na
86	MUR268	Kayonza	Blood	Positive	Growth	Positive	B.a	B.a
87	MUR286	Kayonza	Blood	Positive	Growth	Negative
88	MUR288	Kayonza	Blood	Positive	Growth	Negative
89	MUR289	Kayonza	Blood	Positive	Growth	Positive	B.a&B.m	B.m
90	MUR293	Kayonza	Blood	Positive	no growth	na
91	MUR294	Kayonza	Blood	Positive	no growth	na
92	MUR298	Kayonza	Blood	Positive	Growth	Negative
93	MUR300	Kayonza	Blood	Positive	no growth	na
94	MUR324	Kayonza	Blood	Positive	no growth	na
95	MUR327	Kayonza	Blood	Positive	Growth	Negative
96	MUR328	Kayonza	Blood	Positive	no growth	na
97	MUR340	Kayonza	Blood	Positive	no growth	na
98	MUR343	Kayonza	Blood	Positive	Growth	Positive	B.a&B.m	B.a
99	MUR344	Kayonza	Blood	Positive	no growth	na
100	MUR345	Kayonza	Blood	Positive	no growth	na
101	MUR347	Kayonza	Blood	Positive	no growth	na
102	MUR348	Kayonza	Blood	Positive	Growth	Positive	B.m	B.m
103	MUR349	Kayonza	Blood	Positive	Growth	Negative
104	MUR351	Kayonza	Blood	Positive	no growth	na
105	MUR353	Kayonza	Blood	Positive	Growth	Negative
106	MUR354	Kayonza	Blood	Positive	Growth	Negative
107	MUR355	Kayonza	Blood	Positive	Growth	Positive	B.a&B.m	B.a
108	MUR356	Kayonza	Blood	Positive	no growth	na
109	MUR358	Kayonza	Blood	Positive	Growth	Negative
110	MUR359	Kayonza	Blood	Positive	no growth	na
111	MUR361	Kayonza	Blood	Positive	no growth	na
112	MUR362	Kayonza	Blood	Positive	Growth	Negative
113	MUR363	Kayonza	Blood	Positive	Growth	Negative
114	MUR365	Kayonza	Blood	Positive	Growth	Negative
115	MUR372	Kayonza	Blood	Positive	Growth	Positive	B.a	B.a
116	MUR373	Kayonza	Blood	Positive	Growth	Negative
117	MUR378	Kayonza	Blood	Positive	Growth	Negative
118	MUR383	Kayonza	Blood	Positive	Growth	Negative
119	BG08	Nyabihu	milk	Negative	Growth	Negative
120	BG09	Nyabihu	milk	Negative	Growth	Positive	B.a&B.m	B.a
121	BG13	Nyabihu	milk	Negative	Growth	Negative
122	BG16	Nyabihu	milk	Negative	Growth	Positive	B.a	B.a
123	RWB119	Gatsibo	milk	Negative	Growth	Negative
124	MAT 016	Nyagatare	milk	Negative	Growth	Negative
125	MAT 020	Nyagatare	milk	Negative	Growth	Negative
126	KNG 032	Musanze	milk	Negative	no growth
127	KNG 038	Musanze	milk	Negative	no growth
128	RWB128	Gatsibo	milk	Negative	no growth
129	RWB119	Gatsibo	milk	Negative	Growth	Negative
130	MAT 012	Nyagatare	milk	Negative	Growth	Negative
131	RWB080	Gatsibo	milk	Negative	no growth
132	K160	Nyagatare	milk	Positive	Growth	Positive	B.a	B.a
133	K163	Nyagatare	milk	Positive	no growth
134	MAT 015	Nyagatare	milk	Positive	Growth	Negative
135	MAT 017	Nyagatare	milk	Positive	Growth	Negative
136	MAT 019	Nyagatare	milk	Positive	Growth	Negative
137	N151	Nyagatare	milk	Positive	Growth	Negative
138	RW210	Nyagatare	milk	Positive	Growth	Negative
139	RW211	Nyagatare	milk	Positive	no growth
140	RW212	Nyagatare	milk	Positive	no growth
141	RW219	Nyagatare	milk	Positive	no growth
142	RW232	Nyagatare	milk	Positive	Growth	Negative
143	RW247	Nyagatare	milk	Positive	Growth	Negative
144	Rw263	Nyagatare	milk	Positive	Growth	Positive	B.a	B.a
145	RWB036	Gatsibo	milk	Positive	no growth
146	RWB045	Gatsibo	milk	Positive	Growth
147	RWB068	Gatsibo	milk	Positive	no growth
148	RWB071	Gatsibo	milk	Positive	no growth
149	RWB111	Gatsibo	milk	Positive	Growth	Positive	B.a	B.a
150	RWB120	Gatsibo	milk	Positive	Growth	Negative
151	RWB149	Gatsibo	milk	Positive	no growth
152	RWB158	Gatsibo	milk	Positive	Growth	Negative
153	BG51	Nyabihu	milk	Positive	Growth	Negative
154	BG57	Nyabihu	milk	Positive	Growth	Negative
155	KNG 028	Musanze	milk	Positive	Growth	Negative
156	KNG 029	Musanze	milk	Positive	Growth	Negative
157	KNG 030	Musanze	milk	Positive	Growth	Negative
158	KNG 031	Musanze	milk	Positive	Growth	Negative
159	K 52	Nyagatare	milk	Positive	Growth	Negative
160	BG14	Nyabihu	swab	Negative	Growth	Negative
161	BG56	Nyabihu	swab	Negative	Growth	Positive	B.a	B.a
162	K161	Nyagatare	swab	Negative	Growth	Negative
163	MAT 014	Nyagatare	swab	Negative	Growth	Negative
164	MAT 018	Nyagatare	swab	Negative	Growth	Positive	B.a	B.a
165	RW068	Nyagatare	swab	Negative	Growth	Negative
166	KNG 032	Musanze	swab	Negative	no growth
167	KNG 033	Musanze	swab	Negative	Growth	Negative
168	KNG 038	Musanze	swab	Negative	no growth
169	BG54	Nyabihu	swab	Negative	no growth
170	RW184	Nyagatare	swab	Negative	Growth	Negative
171	N043	Nyagatare	swab	Negative	no growth
172	N049	Nyagatare	swab	Negative	no growth
173	K 101	Nyagatare	swab	Negative	no growth
174	K 52	Nyagatare	swab	Positive	Growth	Negative
175	K162	Nyagatare	swab	Positive	Growth	Negative
176	MAT 015	Nyagatare	swab	Positive	Growth	Negative
177	N020	Nyagatare	swab	Positive	no growth	Negative
178	N59	Nyagatare	swab	Positive	Growth	Positive	B.a&B.m	B.a
179	N60	Nyagatare	swab	Positive	Growth	Positive	B.a&B.m	B.m
180	N62	Nyagatare	swab	Positive	Growth	Positive	B.a	B.a
181	N68	Nyagatare	swab	Positive	Growth	Positive	B.a&B.m	B.a
182	N87	Nyagatare	swab	Positive	Growth	Positive	B.a	B.a
183	N110	Nyagatare	swab	Positive	Growth	Positive	B.a	B.a
184	N114	Nyagatare	swab	Positive	Growth	Positive	B.a&B.m	B.a
185	N116	Nyagatare	swab	Positive	no growth
186	N127	Nyagatare	swab	Positive	Growth	Positive	B.a&B.m	B.m
187	N129	Nyagatare	swab	Positive	Growth	Positive	B.a&B.m	B.a
188	N133	Nyagatare	swab	Positive	no growth	Negative
189	N134	Nyagatare	swab	Positive	Growth	Positive	B.a	B.a RB51
190	N140	Nyagatare	swab	Positive	Growth	Negative
191	N149	Nyagatare	swab	Positive	Growth	Positive	B.m	B.m
192	RW077	Nyagatare	swab	Positive	Growth	Negative
193	RW081	Nyagatare	swab	Positive	no growth
194	RW082	Nyagatare	swab	Positive	Growth	Negative
195	RW220	Nyagatare	swab	Positive	no growth	Negative
196	RW259	Nyagatare	swab	Positive	no growth	Negative
197	RW260	Nyagatare	swab	Positive	Growth	Positive	B.a	B.a
198	RW262	Nyagatare	swab	Positive	no growth
199	RWB036	Gatsibo	swab	Positive	no growth
200	RWB045	Gatsibo	swab	Positive	Growth	Negative
201	RWB068	Gatsibo	swab	Positive	Growth	Negative
202	RWB071	Gatsibo	swab	Positive	Growth	Negative
203	RWB220	Gatsibo	swab	Positive	no growth
204	BG15	Nyabihu	swab	Positive	Growth	Positive	B.a	B.a RB51
205	BG51	Nyabihu	swab	Positive	Growth	Negative
206	BG57	Nyabihu	swab	Positive	Growth	Negative
207	KNG 028	Musanze	swab	Positive	Growth	Negative
208	KNG 029	Musanze	swab	Positive	Growth	Negative
209	KNG 030	Musanze	swab	Positive	Growth	Negative
210	KNG 031	Musanze	swab	Positive	Growth	Negative
